# Supplementary material for: What Are the Effects of Vitamin A Oral Supplementation in the Prevention and Management of Viral Infections? A Systematic Review of Randomized Clinical Trials
Source: Nutrients. 2022 Oct 1;14(19):4081. doi: 10.3390/nu14194081 (PMC9572963; doi:10.3390/nu14194081)
Supplement: Supplementary file 1 [file nutrients-14-04081-s001.zip]

Archive with 1 entries (1 files):
- nutrients-1937908-supplementary.pdf
